# Supplementary material for: Protein Folding Modulation in Cells Subject to Differentiation and Stress
Source: Front Mol Biosci. 2019 May 24;6:38. doi: 10.3389/fmolb.2019.00038 (PMC6544126; doi:10.3389/fmolb.2019.00038)
Supplement: Supplementary file 2 [file Data_Sheet_1.xlsx]

## Sheet: Figure 1B
Figure 1B				Averages
HeLa	PC12 - diff	PC12 + diff			HeLa	PC12 - diff	PC12 + diff
0.310996	0.316114	0.327016		Mean	0.3088	0.2968	0.3049
0.31745	0.30326	0.248808		Std. Deviation	0.01276	0.04806	0.03555
0.318287	0.29622	0.326178
0.320445	0.370532	0.287518
0.324524	0.269537	0.322969
0.321494	0.278088	0.313353
0.284933	0.278893	0.29744
0.298007	0.219464	0.288915
0.310682	0.350894	0.301721
0.296183	0.282531	0.321595
0.30403	0.203026	0.271242
0.305263	0.208144	0.298493
0.293968	0.282706	0.385571
0.298688	0.258326	0.28886
0.30515	0.266336	0.340879
0.306058	0.229919	0.292071
0.320522	0.307808	0.258465
0.322408	0.317683	0.276319
0.316385	0.316492	0.289603
0.313498	0.291908	0.304507
0.312121	0.271757	0.264201
0.302196	0.274705	0.275938
0.31214	0.318683	0.349162
0.312893	0.347606	0.38625
0.307726	0.346383
0.313981	0.381825
0.314113	0.377748
0.317359	0.256498
0.286479	0.331648
0.291593	0.348312
0.310212
0.29023
0.294813
0.312499
0.308992
0.292453
0.300116
0.296536
0.283052
0.292124
0.291209
0.299257
0.297549
0.32496
0.327237
0.324196
0.329545
0.330806
0.324389
0.331941
0.32169
0.32762
0.305143
0.30865
0.305077
0.305093

## Sheet: Figure 1C
Figure 1C			Averages
PC12 - diff	PC12 + diff			PC12 - diff	PC12 + diff
30.2447	30.3167		Mean	31.02	29.75
30.6212	29.5102		Std. Deviation	0.902	0.8795
30.8031	30.4947
31.1923	30.038
32.7906	29.9856
30.1309	30.3651
31.3658	29.5164
	29.5164
	29.4851
	30.0059
	31.2143
	27.7973
	30.0414
	28.227

## Sheet: Figure 1D
Figure 1D			Averages
PC12 - diff	PC12 + diff			PC12 - diff	PC12 + diff
656.806	509.242		Mean	635.8	514.1
628.38	406.63		Std. Deviation	34.65	108.3
588.604	618.019
595.55	635.694
684.456	687.014
639.068	562.399
657.73	502.058
	502.058
	495.131
	462.758
	329.263
	451.941
	661.813
	373.171

## Sheet: Figure 1E
Figure 1E			Averages
PC12 - diff	PC12 + diff			PC12 - diff	PC12 + diff
4.43692	3.40342		Mean	3.79	3.704
4.00831	3.04558		Std. Deviation	0.5461	0.7366
3.64752	4.0204
3.45878	4.4257
2.88115	4.819
4.38982	3.73146
3.70578	3.7572
	3.7572
	3.72086
	3.23658
	1.90502
	4.15908
	4.60529
	3.27383

## Sheet: Figure 2B
Figure 2B
Tm					Averages							DGf(37°C)
0h	8 h	18h	24h			0h	8 h	18h	24h			0h	8 h	18h	24h			0h	8 h	18h	24h
31.4811	29.4648	29.9118	28.2061		Mean	30.42	29.48	30.1	28.77			2.64729	4.13886	4.79085	5.54929		Mean	3.195	3.916	5.091	4.932
29.8105	28.7092	30.2748	28.4162		Std. Deviation	0.9173	0.4707	0.6653	0.555			2.74862	3.73553	5.01348	5.58816		Std. Deviation	0.4901	0.1485	1.478	0.7361
30.705	29.9612	29.5482	29.385									2.66125	3.7663	5.06539	4.33964
32.0612	29.1818	30.0107	29.0904									2.30927	3.95747	5.17245	4.25149
31.2386	29.8145	31.3945										2.57102	3.97854	3.24424
30.5765	29.7651	31.0371										3.44612	3.92072	3.77414
30.6095		30.5772										3.10303		3.35078
29.2456		29.4583										3.46954		7.72277
29.9724		29.6928										3.34938		7.33528
30.8897		30.4667										3.16843		4.97039
30.8803		29.4725										3.13582		6.68091
31.0843		29.3232										3.01036		3.97688
31.05												2.97723
30.5189												3.35756
30.6899												3.89126
29.7921												3.77766
30.6674												3.4668
31.1708												2.6825
30.88												2.86537
29.8784												3.52023
29.9127												3.23651
28.4988												3.71956
28.1604												4.3747
dg1					Averages
0h	8h	18h	24h			0h	8h	18h	24h
479.676	549.27	675.891	631.038		Mean	487.1	522.8	730.7	597.4
382.31	450.563	745.477	651.012		Std. Deviation	48.13	39.15	168.8	52.76
422.756	535.076	679.754	569.88
467.576	506.186	740.052	537.51
446.25	553.689	578.761
536.486	541.918	632.938
485.569		521.701
447.429		1024.01
476.603		1003.84
518.538		760.778
512.413		887.534
508.877		518.039
500.376
518.053
616.672
524.101
547.452
460.183
468.198
494.303
456.664
437.533
494.898

## Sheet: Figure 2D
Figure 2D
control	4.5h	24h			control	4.5h	24h
0.310996	0.352654	0.280058		Mean	0.3076	0.3119	0.2888
0.31745	0.343767	0.336079		Std. Deviation	0.01584	0.02754	0.02903
0.318287	0.334186	0.334205
0.320445	0.334921	0.288175
0.324524	0.296166	0.270124
0.321494	0.299569	0.262292
0.284933	0.306903	0.20543
0.298007	0.311293	0.277041
0.310682	0.317615	0.258871
0.296183	0.311174	0.294422
0.30403	0.312964	0.28479
0.305263	0.319285	0.246089
0.293968	0.34308	0.304002
0.298688	0.344621	0.30592
0.30515	0.352333	0.306201
0.306058	0.343154	0.318189
0.320522	0.332095	0.324617
0.322408	0.308664	0.292379
0.316385	0.310967	0.29054
0.313498	0.323834	0.2851
0.312121	0.331209	0.28269
0.302196	0.333522	0.274221
0.31214	0.29769	0.2978
0.312893	0.32248	0.286859
0.307726	0.318149	0.310511
0.313981	0.308533	0.255914
0.314113	0.286954	0.240417
0.317359	0.286569	0.303555
0.286479	0.287878	0.292436
0.291593	0.301189	0.251652
0.310212	0.302482	0.272729
0.236883	0.332977	0.290801
0.29023	0.330261	0.336599
0.294813	0.201171	0.341715
0.312499	0.339382	0.338307
0.308992	0.273383	0.299116
0.292453	0.238909	0.291055
0.300116	0.322059	0.275578
0.296536	0.30708	0.261506
0.283052	0.329976	0.268278
0.292124	0.305751	0.334032
0.291209	0.299107	0.253446
0.299257	0.307742	0.275216
0.297549	0.287533	0.300661
0.32496	0.309723	0.298286
0.327237	0.294908
0.324196	0.305221
0.329545
0.330806
0.324389
0.331941
0.32169
0.32762
0.305143
0.30865
0.305077
0.305093
